# Supplementary material for: A Comparison of the Brain Parameters of Thais with Normal Cognition, Mild Cognitive Impairment, and Dementia
Source: Brain Sci. 2025 Jan 23;15(2):105. doi: 10.3390/brainsci15020105 (PMC11852455; doi:10.3390/brainsci15020105)
Supplement: Supplementary file 1 [file brainsci-15-00105-s001.zip]

Archive with 1 entries (1 files):
- brainsci-3371077-supplementary.pdf
